# Supplementary material for: Systemic Treatment Strategies Beyond Chemotherapy in Recurrent or Advanced Endometrial Cancer: A Systematic Review and Meta-Analysis
Source: Cancers (Basel). 2026 Jun 27;18(13):2091. doi: 10.3390/cancers18132091 (PMC13359539; doi:10.3390/cancers18132091)
Supplement: Supplementary file 1 [file cancers-18-02091-s001.zip]

Archive with 1 entries (1 files):
- cancers-4353429-supplementary.pdf
